# Supplementary material for: Socioeconomic and sex inequalities in parent‐reported adolescent mental ill‐health: time trends in four British birth cohorts
Source: J Child Psychol Psychiatry. 2022 Dec 20;64(5):758–67. doi: 10.1111/jcpp.13730 (PMC10952603; doi:10.1111/jcpp.13730)
Supplement: Supplementary file 2 — Table S1. Harmonised emotional and behavioural problems sub‐scales. Table S2. Missing data patterns. Table S3. Frequencies and percent of participants by SEP indicators. Table S4. Fit statistics from multi‐group CFAs/Table S4b. Modification indices. Table S5. Comparison of latent means across cohorts. Table S6. Results from mediation analyses. Table S7. Sensitivity check. Models with and without SEP (housing) included as covariate. [file JCPP-64-758-s001.xlsx]

## Sheet: Suppl materials
Socioeconomic and sex inequalities in adolescent mental health: Time trends in four British birth cohorts
Supplementary tables
Contents (see tabs)
Table S1. Harmonised emotional and behavioural problems sub-scales
Table S2. Missing data patterns
Table S3. Frequencies and % of participants by SEP indicators
Table S4a. Fit statistics from multi-group CFAs /Table S4b. Modification indices
Table S5. Comparison of latent means across cohorts
Table S6. Results from mediation analyses
Table S7. Sensitivity check. Models with and without SEP (housing) included as covariate

## Sheet: Table S1 Common items
Table S1. Harmonised emotional and behavioural problems sub-scales
	Rutter Parent Questionnaire (NCDS'1958; BCS'70)	SDQ (ALSPAC'91; MCS'01)
Domain	Emotional problems
Low mood	9. Often appears miserable, unhappy, tearful or distressed.	13. Is often unhappy, down hearted or tearful
Worry	6. Often worried, worries about many things	8. Has many worries, often seems worried
Fear	16. Tends to be fearful or afraid of new things or new situations.	16. Is nervous or clingy in new situations, easily loses confidence
	Behavioural problems
Physical aggression	4. Frequently fights other children.	12. Often fights with other children or bullies them
Disobedience	14. Is often disobedient	7. Is generally obedient, usually does what adults request
Irritability	8. Irritable. Is quick to fly off the handle.	5. Often has temper tantrums or hot tempers
Lying	17. Often tells lies	18. Often lies or cheats

## Sheet: Table S2 Missingness
Table S2	Percent Missing Based on Full Samples at W1 of Each Cohort
Variable (age assessed)	NCDS’58	BCS'70	ALSPAC'91	MCS'01
Outcomes
Emotional Problems (16-17)	36.8	52.5	61.78	51.4
Behavioural Problems (16-17)	36.8	52.2	61.62	51.5
Exposure
Maternal Education (birth)	0.2	0.3	16.5963	0.4
Paternal Education (11)	14.3705	27.9209	19.8366	18.4327
Father's occupation (11)	25.9669	27.9732	22.7434	45.0865
Housing tenure (1-11)	19.1218	26.7345	12.4711	21.2493
All SEP expsoures	<0.1	<0.1	9.6	<0.1

## Sheet: Table S3 N by SEP
Table S3. Frequencies and % of participants by SEP indicators
Cohort	SEP Indicator	Group	N	%
NCDS	Housing	Owned/mortgaged	4095	41.77
--	--	Not owned/mortgaged	5708	58.23
BCS70	--	Owned/mortgaged	4337	60.04
--	--	Not owned/mortgaged	2887	39.96
ALSPAC	--	Owned/mortgaged	4514	85.46
--	--	Not owned/mortgaged	768	14.54
MCS	--	Owned/mortgaged	6234	70.59
--	--	Not owned/mortgaged	2597	29.41
NCDS	Occupation	Nonmanual	3193	34.1
--	--	Manual	6172	65.9
BCS70	--	Nonmanual	3002	41.1
--	--	Manual	4303	58.9
ALSPAC	--	Nonmanual	3092	60.6
--	--	Manual	2010	39.4
MCS	--	Nonmanual	4117	55.47
--	--	Manual	3305	44.53
NCDS	Mother education	Post compulsory education	2713	24.97
--	--	Left after compulsroy period	8152	75.03
BCS70	--	Post compulsory education	2995	36.36
--	--	Left after compulsroy period	5242	63.64
ALSPAC	--	Post compulsory education	2528	47.66
--	--	Left after compulsroy period	2776	52.34
MCS	--	Post compulsory education	5404	57.95
--	--	Left after compulsroy period	3922	42.05
NCDS	Father education	Post compulsory education	2668	24.77
--	--	Left after compulsroy period	8102	75.23
BCS70	--	Post compulsory education	2835	38.26
--	--	Left after compulsroy period	4575	61.74
ALSPAC	--	Post compulsory education	2837	54.69
--	--	Left after compulsroy period	2350	45.31
MCS	--	Post compulsory education	4065	48.88
--	--	Left after compulsroy period	4251	51.12

## Sheet: Table S4 Measurement invariance
Table S4a. Fit statistics from multi-group CFAs
Sample	Model	X2	df	X2∆ (p)	RMSEA	CFI
Analysed sample
Total	Configural	2788.28	52	--	0.079	0.948
	Scalar	5984.78	109	3386.488 (<0.01)	0.08	0.889
	Partial scalar*	3300.91	91	1023.160 (<0.01)	0.065	0.939
Males	Configural	1190.07	52	--	0.072	0.953
	Scalar	2620.91	109	1321.926 (<0.01)	0.074	0.897
	Partial scalar*	1457.78	91	478.815 (<0.01)	0.06	0.944
Females	Configural	1469.7	52	--	0.08	0.949
	Scalar	3387.71	109	1998.045 (<0.01)	0.084	0.883
	Partial scalar*	1848.5	91	635.885 (<0.01)	0.067	0.937
Multiply imputed sample**
Total	Configural	5616.23	52	--	0.079	0.951
	Scalar	12197.1	109	--	0.081	0.894
	Partial scalar*	6762.75	91	--	0.066	0.941
Males	Configural	2532.89	52	--	0.074	0.952
	Scalar	5560.5	109	--	0.075	0.895
	Partial scalar*	3110.75	91	--	0.061	0.942
Females	Configural	2775.71	52	--	0.08	0.955
	Scalar	6610.35	109	--	0.085	0.894
	Partial scalar*	3564.85	91	--	0.068	0.943
Sensitivity Analysis***
Total	Configural	2791.08	52	--	0.077	0.949
	Scalar	5799.3	109	3218.313 (<0.01)	0.076	0.895
	Partial scalar*	3124.58	91	879.954 (<0.01)	0.061	0.944
Males	Configural	1172.69	52	--	0.069	0.956
	Scalar	2549.26	109	1233.131 (<0.01)	0.071	0.905
	Partial scalar*	1377.4	91	429.235 (<0.01)	0.056	0.95
Females	Configural	1497.85	52	--	0.079	0.949
	Scalar	3323.78	109	1918.717 (<0.01)	0.081	0.888
	Partial scalar*	1782.72	91	765.601 (<0.01)	0.064	0.941
* Threshold parameters freed for 'disobedient', 'aggressive', and 'anxious' indicators
** Average values across 20 imputed datasets
*** Data from age 14/15 sweep of MCS used as outcomes
Table S4b. Modification indices
Group	Threshold	MI	E.P.C.	StdYX E.P.C.	Std E.P.C.
NCDS	WOR15$1	33.461	-0.073	-0.073	-0.051
	WOR15$2	34.233	-0.115	-0.115	-0.08
	ANX15$1	104.349	0.133	0.133	0.106
	ANX15$2	18.002	0.095	0.095	0.076
	AGG15$1	283.732	-0.291	-0.291	-0.205
	AGG15$2	26.594	-0.18	-0.18	-0.127
	IRR15$1	47.871	-0.096	-0.096	-0.062
	IRR15$2	65.501	-0.158	-0.158	-0.101
	DIS15$1	805.123	0.435	0.435	0.299
	DIS15$2	47.229	0.213	0.213	0.146
BCS	WOR15$2	22.845	0.114	0.114	0.079
	DEP15$2	15.816	0.222	0.222	0.092
	ANX15$1	39.011	-0.101	-0.101	-0.081
	ANX15$2	17.202	0.101	0.101	0.081
	IRR15$1	123.173	-0.229	-0.229	-0.147
	DIS15$1	144.404	0.244	0.244	0.167
	DIS15$2	12.42	0.119	0.119	0.082
ALSPAC	DEP15$1	10.335	-0.108	-0.108	-0.045
	AGG15$1	65.84	0.167	0.167	0.118
	IRR15$1	97.718	0.2	0.2	0.128
	DIS15$1	470.421	-0.428	-0.428	-0.294
	DIS15$2	22.215	-0.155	-0.155	-0.107
MCS	WOR15$1	13.964	0.074	0.074	0.052
	DEP15$1	36.789	0.316	0.316	0.131
	ANX15$1	33.219	-0.099	-0.099	-0.079
	ANX15$2	67.68	-0.209	-0.209	-0.167
	AGG15$1	140.101	0.25	0.25	0.176
	IRR15$1	65.911	0.166	0.166	0.106
	IRR15$2	10.658	0.079	0.079	0.051
	DIS15$1	349.316	-0.373	-0.373	-0.256
	DIS15$2	32.787	-0.191	-0.191	-0.131
	LIE15$2	19.233	-0.185	-0.185	-0.122

## Sheet: Table S5 Latent means
Table S5. Comparison of latent means across cohorts
Analysed sample	NCDS’58 (N=10,868)	BCS’70 (N=8,242)	ALSPAC’91 (N= 5,389 )	MCS’01 (N=9,338)
Emotional problems
Males	--	-0.03	-0.16*	0.24*
Females	--	-0.05	-0.05	0.31*
Total sample	--	-0.03	-0.08*	0.28*
Behavioural problems
Males	--	0.16*	-0.32*	-0.02
Females	--	0.15*	-0.24*	-0.21*
Total sample	--	0.16*	-0.27*	-0.11*
Imputed sample	NCDS’58 (N=17,195)	BCS’70 (N=17,187)	ALSPAC’91 (N=14,690)	MCS’01 (N=19,243)
Emotional problems
Males	--	-0.03	-0.15*	0.26*
Females	--	-0.03	0.01	0.30*
Total sample	--	-0.02	-0.06*	0.27*
Behavioural problems
Males	--	0.19*	-0.22*	0.04
Females	--	0.17*	-0.15*	-0.16*
Total sample	--	0.18*	-0.19*	-0.05*
Sensitivity analysis (age 14/15 outcomes in MCS)	NCDS’58 (N=)	BCS’70 (N=)	ALSPAC’91 (N=)	MCS’01 (N=)
Emotional problems
Males	--	-0.03	-0.16*	0.17*
Females	--	-0.05	-0.05	0.15*
Total sample	--	-0.03	-0.08*	0.16*
Behavioural problems
Males	--	0.16*	-0.32*	0.24*
Females	--	0.15*	-0.24*	0.08*
Total sample	--	0.16*	-0.27*	0.16*
Note: NCDS’58 treated as reference group. Latent variable variances are fixed to 1,
meaning differences from the reference group should be interpreted as Z scores. * p<0.05

## Sheet: Table S6 Mediation
Table S6. Results from mediation analyses
			Outcomes
Mediator	Cohort/Exposure*	Effect	Emotional problems	Lower 95% CI	Upper 95% CI	Behavioural problems	Lower 95% CI	Upper 95% CI	Mediator as outcome (odds ratio)	Lower 95% CI	Upper 95% CI
Housing	BCS70	Exposure to mediator	--	--	--	--	--	--	1.174	1.111	1.24
Housing	BCS70	Mediator to outcome	0.11	0.073	0.147	0.335	0.298	0.372	--	--	--
Housing	BCS70	Total natural indirect effect	0.003	0	0.005	0.015	0.009	0.021	--	--	--			0.0810811
Housing	BCS70	Pure natural direct effect	-0.082	-0.117	-0.048	0.17	0.134	0.207	--	--	--
Housing	ALSPAC	Exposure to mediator	--	--	--	--	--	--	0.239	0.221	0.26
Housing	ALSPAC	Mediator to outcome	0.06	0.025	0.094	0.358	0.324	0.392	--	--	--
Housing	ALSPAC	Total natural indirect effect	-0.037	-0.066	-0.009	-0.067	-0.094	-0.04	--	--	--
Housing	ALSPAC	Pure natural direct effect	-0.199	-0.249	-0.149	-0.053	-0.103	-0.003	--	--	--
Housing	MCS	Exposure to mediator	--	--	--	--	--	--	0.471	0.443	0.501
Housing	MCS	Mediator to outcome	0.063	0.029	0.098	0.308	0.272	0.343	--	--	--
Housing	MCS	Total natural indirect effect	-0.064	-0.076	-0.051	-0.08	-0.093	-0.067	--	--	--
Housing	MCS	Pure natural direct effect	0.388	0.349	0.426	0.025	-0.014	0.065	--	--	--
Occupation	BCS70	Exposure to mediator	--	--	--	--	--	--	1.38	1.307	1.458
Occupation	BCS70	Mediator to outcome	0.038	0.001	0.076	0.261	0.224	0.298	--	--	--
Occupation	BCS70	Total natural indirect effect	0.007	0.002	0.012	0.026	0.019	0.032	--	--	--
Occupation	BCS70	Pure natural direct effect	-0.06	-0.095	-0.024	0.181	0.144	0.218	--	--	--
Occupation	ALSPAC	Exposure to mediator	--	--	--	--	--	--	0.518	0.487	0.551
Occupation	ALSPAC	Mediator to outcome	0.023	-0.013	0.059	0.3	0.264	0.336	--	--	--
Occupation	ALSPAC	Total natural indirect effect	-0.008	-0.021	0.005	-0.028	-0.04	-0.016	--	--	--
Occupation	ALSPAC	Pure natural direct effect	-0.205	-0.249	-0.161	-0.078	-0.123	-0.033	--	--	--
Occupation	MCS	Exposure to mediator	--	--	--	--	--	--	0.518	0.488	0.55
Occupation	MCS	Mediator to outcome	0.063	0.027	0.098	0.296	0.26	0.332	--	--	--
Occupation	MCS	Total natural indirect effect	-0.023	-0.035	-0.011	-0.039	-0.051	-0.028	--	--	--
Occupation	MCS	Pure natural direct effect	0.307	0.243	0.323	-0.059	-0.102	-0.017	--	--	--
Maternal edu	BCS70	Exposure to mediator	--	--	--	--	--	--	1.324	1.256	1.395
Maternal edu	BCS70	Mediator to outcome	-0.011	-0.046	0.024	0.243	0.208	0.278	--	--	--
Maternal edu	BCS70	Total natural indirect effect	0.004	0	0.007	0.02	0.014	0.025	--	--	--
Maternal edu	BCS70	Pure natural direct effect	-0.088	-0.12	-0.055	0.172	0.138	0.207	--	--	--
Maternal edu	ALSPAC	Exposure to mediator	--	--	--	--	--	--	0.742	0.699	0.787
Maternal edu	ALSPAC	Mediator to outcome	-0.017	-0.05	0.016	0.268	0.235	0.302	--	--	--
Maternal edu	ALSPAC	Total natural indirect effect	-0.003	-0.008	0.003	-0.015	-0.021	-0.009	--	--	--
Maternal edu	ALSPAC	Pure natural direct effect	-0.229	-0.271	-0.188	-0.118	-0.16	-0.077	--	--	--
Maternal edu	MCS	Exposure to mediator	--	--	--	--	--	--	0.332	0.314	0.351
Maternal edu	MCS	Mediator to outcome	0.017	-0.017	0.051	0.247	0.212	0.282	--	--	--
Maternal edu	MCS	Total natural indirect effect	-0.053	-0.07	-0.035	-0.081	-0.099	-0.064	--	--	--
Maternal edu	MCS	Pure natural direct effect	0.373	0.334	0.413	0.036	-0.004	0.076	--	--	--
Paternal edu	BCS70	Exposure to mediator	--	--	--	--	--	--	1.077	1.02	1.137
Paternal edu	BCS70	Mediator to outcome	0.029	-0.008	0.065	0.217	0.181	0.252	--	--	--
Paternal edu	BCS70	Total natural indirect effect	0.001	0	0.002	0.005	0.001	0.009	--	--	--
Paternal edu	BCS70	Pure natural direct effect	-0.077	-0.111	-0.042	0.167	0.131	0.203	--	--	--
Paternal edu	ALSPAC	Exposure to mediator	--	--	--	--	--	--	0.481	0.453	0.511
Paternal edu	ALSPAC	Mediator to outcome	0.013	-0.021	0.048	0.241	0.206	0.276	--	--	--
Paternal edu	ALSPAC	Total natural indirect effect	0	-0.014	0.014	-0.031	-0.044	-0.018	--	--	--
Paternal edu	ALSPAC	Pure natural direct effect	-0.214	-0.259	-0.169	-0.078	-0.122	-0.035	--	--	--
Paternal edu	MCS	Exposure to mediator	--	--	--	--	--	--	0.559	0.528	0.592
Paternal edu	MCS	Mediator to outcome	0.021	-0.013	0.056	0.24	0.205	0.275	--	--	--
Paternal edu	MCS	Total natural indirect effect	-0.023	-0.033	-0.013	-0.031	-0.041	-0.021	--	--	--
Paternal edu	MCS	Pure natural direct effect	0.328	0.289	0.367	-0.031	-0.07	0.009	--	--	--
*Note. Dummy coded variables representing cohort. NCDS cohort treated as reference category

## Sheet: Table S7 Sensitivity check
Table S7. Sensitivity check. Models with and without SEP (housing) included as covariate
Outcome	Cohort	b (with SEP covariate)	b (without SEP covariate)
Emotional problems	MCS	0.35	0.301
Behavioural problems	MCS	0.103	-0.017
Emotional problems	ALSPAC	-0.04	-0.11
Behavioural problems	ALSPAC	0.068	-0.1
Emotional problems	BCS	0.054	0.021
Behavioural problems	BCS	0.227	0.163
*Note. Dummy coded variables representing cohort. NCDS cohort treated as reference category
**Note. Models with housing indicator included for reference.
